# Supplementary material for: Breathing Room: Industrial Zoning and Asthma Incidence Using School District Health Records in the City of Santa Ana, California
Source: Int J Environ Res Public Health. 2022 Apr 15;19(8):4820. doi: 10.3390/ijerph19084820 (PMC9032322; doi:10.3390/ijerph19084820)
Supplement: Supplementary file 1 [file ijerph-19-04820-s001.zip]

Archive with 1 entries (1 files):
- ijerph-1644727-SI.pdf
